# Supplementary material for: Determinants of Inadequate Empiric Antimicrobial Therapy in ICU Sepsis Patients in Al-Madinah Al-Munawwarah, Saudi Arabia: A Comparison of Artificial Neural Network and Regression Analysis
Source: Antibiotics (Basel). 2023 Aug 10;12(8):1305. doi: 10.3390/antibiotics12081305 (PMC10451895; doi:10.3390/antibiotics12081305)
Supplement: Supplementary file 1 [file antibiotics-12-01305-s001.zip]

Archive with 1 entries (1 files):
- antibiotics-2378669-supplementary.pdf
